# Supplementary material for: Airway Eosinophilia on Bronchoalveolar Lavage and the Risk of Exacerbations in COPD
Source: Biomedicines. 2022 Jun 15;10(6):1412. doi: 10.3390/biomedicines10061412 (PMC9220207; doi:10.3390/biomedicines10061412)
Supplement: Supplementary file 1 [file biomedicines-10-01412-s001.zip]

Archive with 1 entries (1 files):
- biomedicines-1776783-supplementary.pdf
